# Supplementary material for: Association between conflict intensity and health outcomes in contemporary conflicts, while accounting for the vulnerability and functioning of healthcare services
Source: Confl Health. 2025 Mar 10;19:14. doi: 10.1186/s13031-025-00654-4 (PMC11892221; doi:10.1186/s13031-025-00654-4)
Supplement: Supplementary file 2 — Supplementary Material 2 [file 13031_2025_654_MOESM2_ESM.xls]

## Sheet: vulnerability scor 2000 - 2020 
Data Source	World Development Indicators
Last Updated Date	2023-09-19
Country Name	Country Code	Indicator Name	2000	2001	2002	2003	2004	2005	2006	2007	2008	2009	2010	2011	2012	2013	2014	2015	2016	2017	2018	2019
Afghanistan	AFG	GNI per capita, Atlas method (current US$)	assumed red*	assumed red*	180	190	210	250	270	330	370	460	520	550	650	680	650	610	570	540	520	530
Afghanistan	AFG	Literacy rate, adult total (% of people ages 15 and above)												31.4489
Afghanistan	AFG	Mortality rate, under-5 (per 1,000 live births)	129.3	125.3	121.2	117	112.8	108.6	104.3	100	95.9	91.8	87.8	84	80.3	76.8	73.4	70.2	67.2	64.6	62.2	59.9
Afghanistan	AFG	Prevalence of stunting, height for age (% of children under 5)					59.3									40.4					38.2
Afghanistan Vulnerability			6	6	6	6	6	5.5	5.5	5.5	5.5	5.5	5.5	5.5	5.5	5.5	5	5	5	5	5	5
Algeria	DZA	GNI per capita, Atlas method (current US$)	1610	1680	1740	1940	2260	2730	3130	3620	4230	4300	4490	4610	5220	5540	5510	4880	4400	3970	4010	4050
Algeria	DZA	Literacy rate, adult total (% of people ages 15 and above)	assumed medium**	assumed medium**	69.8735				72.6487		75.136										81.4078
Algeria	DZA	Mortality rate, under-5 (per 1,000 live births)	41.7	40.1	38.5	36.9	35.3	33.8	32.3	31	29.8	28.7	27.8	27.1	26.5	26.1	25.7	25.3	24.9	24.5	24	23.5
Algeria	DZA	Prevalence of stunting, height for age (% of children under 5)	23.6		24				15.4						11.7							9.8
Algeria vulerability score			3.5	3.5	3.5	3.5	3	3	2	2	2	2	2	2	2	2	2	2	2	2	2	2
Angola	AGO	GNI per capita, Atlas method (current US$)	360	390	590	710	1010	1370	1810	2460	3030	3170	3210	3360	4060	4650	4800	3880	2450	1980	1870	2040
Angola	AGO	Literacy rate, adult total (% of people ages 15 and above)	assumed medium**	67.4054													66.0301
Angola	AGO	Mortality rate, under-5 (per 1,000 live births)	205.1	198.9	191.9	184.2	175.5	166.2	156.8	147.1	137.5	128.5	120	112.2	104.9	98.3	92.9	88.3	84.4	81.1	78	75
Angola	AGO	Prevalence of stunting, height for age (% of children under 5)								29.2								37.6
Angola vulnerability score			5.5	5.5	5.5	5.5	5.5	5	5	4	4	4	4	4	3.5	3.5	3.5	4	4	4	4.5	4
Azerbaijan	AZE	GNI per capita, Atlas method (current US$)	630	680	740	840	960	1290	1920	2730	3890	4820	5410	5570	6480	7450	7740	6610	4790	4110	4080	4510
Azerbaijan	AZE	Literacy rate, adult total (% of people ages 15 and above)								99.5932		99.7598	99.7711	99.7786	99.7758	99.7894	99.789	99.7881	99.7901	99.7912		99.796
Azerbaijan	AZE	Mortality rate, under-5 (per 1,000 live births)	74.6	69.4	64.5	59.8	55.7	52	48.7	45.6	42.7	39.9	37.3	34.8	32.5	30.3	28.3	26.3	24.5	22.9	21.5	20.4
Azerbaijan	AZE	Prevalence of stunting, height for age (% of children under 5)	24.2	18					26.5					16.4		17.8
Azerbadjan vulnerability score			3.5	3.5	3.5	3.5	3.5	3	3	2.5	2.5	2.5	2.5	2.5	2.5	2.5	2.5	2.5	2.5	2.5	2.5	2.5
Bangladesh	BGD	GNI per capita, Atlas method (current US$)	430	430	430	460	500	540	570	600	660	720	800	890	970	1030	1100	1210	1410	1650	2020	2210
Bangladesh	BGD	Literacy rate, adult total (% of people ages 15 and above)		47.4855						46.6636				58.7692	57.8607	61.0155	61.0933	65.1373	72.7587	72.893	73.9122	74.6845
Bangladesh	BGD	Mortality rate, under-5 (per 1,000 live births)	86.1	81.1	76.6	72.3	68.3	64.5	61	57.7	54.7	51.8	49.2	46.7	44.4	42.1	40	38	36	34.1	32.2	30.4
Bangladesh	BGD	Prevalence of stunting, height for age (% of children under 5)	51.1	53.2	51.4	47.8	50.5	46.2	45.1	43.2				41.3	41.2	42	36.2	32.7			30.9	28
Bangladesh vulnerability score			5.5	5.5	5.5	5	5	5	5	5	5	5	5	4.5	4.5	4.5	4.5	4	4	4	3	2.5
Burkina Faso	BFA	GNI per capita, Atlas method (current US$)	260	270	260	310	370	440	470	490	550	590	630	660	710	750	740	680	660	650	730	750
Burkina Faso	BFA	Literacy rate, adult total (% of people ages 15 and above)				21.8229		23.5222	22.4726	28.2937							34.5994				39.3459
Burkina Faso	BFA	Mortality rate, under-5 (per 1,000 live births)	178.7	174.7	170.2	165	159.1	152.8	146	139.3	133.1	127.2	121.9	117.2	112.9	108.7	104.7	101.1	97.7	94.5	91.3	88.2
Burkina Faso	BFA	Prevalence of stunting, height for age (% of children under 5)										35.1	34.7	34.6	32.8	31.3	29	30.1	26.8	21.1	24.9	23.8
Burkina Faso vulmnerability score			6	6	6	6	6	6	6	6	6	6	6	6	6	5.5	5.5	5.5	5	5	5	5
Burundi	BDI	GNI per capita, Atlas method (current US$)	140	130	130	120	120	130	150	170	180	190	210	220	240	240	250	250	250	250	240	230
Burundi	BDI	Literacy rate, adult total (% of people ages 15 and above)	59.3036								48.0841						61.5135			68.3753
Burundi	BDI	Mortality rate, under-5 (per 1,000 live births)	154.6	149.5	143.9	138.1	131.7	124.7	117.5	110.3	103.5	97	91	85.6	80.5	75.7	71.6	67.9	64.6	61.7	59.1	56.7
Burundi	BDI	Prevalence of stunting, height for age (% of children under 5)	64					57.7					57.6						55.9		56.6	54
Burundi vulnerability score			5.5	5.5	5.5	5.5	5.5	5.5	5.5	5	5.5	5.5	5.5	5.5	5.5	5.5	4.5	4.5	4.5	4.5	4.5	4.5
Cameroon	CMR	GNI per capita, Atlas method (current US$)	720	690	690	820	1020	1130	1190	1230	1350	1440	1440	1450	1450	1510	1570	1520	1450	1400	1500	1540
Cameroon	CMR	Literacy rate, adult total (% of people ages 15 and above)	68.4092							70.6799			71.2905								77.071
Cameroon	CMR	Mortality rate, under-5 (per 1,000 live births)	144.4	141.5	138.2	134.6	131.1	127.9	124.6	121.3	117.8	114.5	110.2	105.9	101.5	96.9	92.5	88.1	84.3	80.8	77.7	75.1
Cameroon	CMR	Prevalence of stunting, height for age (% of children under 5)					35.6		37.6					32.6			31.7				28.9
Cameroon vulnerability score			5.5	5.5	5.5	5.5	5.5	5	5	4.5	4.5	4.5	4	4	4	4	4	4	4	4	3.5	3.5
Central African Republic	CAF	GNI per capita, Atlas method (current US$)	250	250	250	250	290	320	340	370	400	460	480	500	530	350	360	370	380	400	450	470
Central African Republic	CAF	Literacy rate, adult total (% of people ages 15 and above)	50.6452										36.7526								37.3958
Central African Republic	CAF	Mortality rate, under-5 (per 1,000 live births)	166.1	163.6	160.7	157.3	153.6	149.7	145.3	141.2	137.5	133.5	129.8	126.4	123.3	121.1	118.6	115.5	112.7	110.9	108.8	105.9
Central African Republic	CAF	Prevalence of stunting, height for age (% of children under 5)	44.4						43.6				40.7		39.7		38				37.5	39.8
CAR vulnerability score			6	6	6	6	6	6	6	6	6	6	6	6	6	6	6	6	6	5.5	5.5	5.5
Colombia	COL	GNI per capita, Atlas method (current US$)	2360	2350	2400	2400	2640	3030	3540	4170	4770	5190	5680	6370	7330	8000	8260	7400	6530	6010	6320	6590
Colombia	COL	Literacy rate, adult total (% of people ages 15 and above)					92.8038	92.8487	92.2997	92.6518	93.3782	93.2447	93.3723	93.5805			94.1862	94.245	94.6538		95.0925	95.2493
Colombia	COL	Mortality rate, under-5 (per 1,000 live births)	25.1	24.3	23.6	22.8	22.2	21.5	20.9	20.2	19.6	19	18.4	17.8	17.2	16.7	16.1	15.6	15.1	14.6	14.1	13.7
Colombia	COL	Prevalence of stunting, height for age (% of children under 5)	18.2					16					12.6						12.7
Colombia vulnerability score			2.5	2.5	2.5	2.5	2.5	2.5	2.5	2.5	2.5	2.5	2	2	2	2	2	2	2	2	2	2
Congo, Dem. Rep.	COD	GNI per capita, Atlas method (current US$)	130	130	190	160	190	200	220	250	280	290	310	330	370	400	430	440	450	440	480	510
Congo, Dem. Rep.	COD	Literacy rate, adult total (% of people ages 15 and above)		67.173						61.2056					75.0172				77.0427
Congo, Dem. Rep.	COD	Mortality rate, under-5 (per 1,000 live births)	160.1	155.8	151.2	146.5	141.8	136.9	132.2	127.5	123	118.8	114.6	110.7	106.8	103.3	99.7	96.5	93.4	90.3	87.2	84.4
Congo, Dem. Rep.	COD	Prevalence of stunting, height for age (% of children under 5)		44.4						45.8			43.4			42.7				41.8
DRC vulnerability score			5.5	5.5	5.5	5.5	5.5	5.5	5.5	5.5	5.5	5.5	5.5	5.5	4.5	4.5	4.5	4.5	4.5	4.5	4.5	4.5
Cote d'Ivoire	CIV	GNI per capita, Atlas method (current US$)	640	580	560	610	750	900	900	930	1060	1150	1190	1080	1220	1320	1990	2010	2020	2010	2160	2280
Cote d'Ivoire	CIV	Literacy rate, adult total (% of people ages 15 and above)	48.7408												40.9816		43.9084					89.8934
Cote d'Ivoire	CIV	Mortality rate, under-5 (per 1,000 live births)	142.9	139.8	136.4	133	129.4	125.7	122.1	118.3	114.4	110.2	106.4	103.2	100.1	96.9	93.5	90.5	88	85.6	82.8	79.7
Cote d'Ivoire	CIV	Prevalence of stunting, height for age (% of children under 5)								39					29.9				21.6
Cote d'ivoire vulnerability score			6	6	6	6	6	6	6	6	6	5.5	5	5.5	4.5	4.5	4	4	4	4	4	3
Egypt, Arab Rep.	EGY	GNI per capita, Atlas method (current US$)	1370	1380	1280	1190	1150	1160	1260	1460	1750	2010	2250	2430	2690	2870	3060	3160	3260	2940	2760	2690
Egypt, Arab Rep.	EGY	Literacy rate, adult total (% of people ages 15 and above)						67.3319	66.3699				72.0479		73.8656	72.4425				71.1683
Egypt, Arab Rep.	EGY	Mortality rate, under-5 (per 1,000 live births)	46.7	44	41.6	39.5	37.6	35.9	34.3	32.8	31.4	30.1	28.8	27.6	26.4	25.3	24.3	23.4	22.6	21.8	21	20.3
Egypt, Arab Rep.	EGY	Prevalence of stunting, height for age (% of children under 5)	24.4			20.2		23.9			30.7						22.3
Egypt vulnerability score			4	4	4	4	4	3.5	3.5	3.5	4	4	3	3	3	3	2.5	2.5	2.5	2.5	2.5	2.5
Ethiopia	ETH	GNI per capita, Atlas method (current US$)	120	120	120	110	130	160	180	220	270	330	370	380	400	460	540	590	650	720	780	830
Ethiopia	ETH	Literacy rate, adult total (% of people ages 15 and above)					35.9	29.8203		38.996										51.7712
Ethiopia	ETH	Mortality rate, under-5 (per 1,000 live births)	140.5	134.4	128.1	121.7	115.3	108.9	102.8	97.1	91.7	86.7	82.1	77.7	73.6	69.6	65.9	62.4	59	56	53.2	50.9
Ethiopia	ETH	Prevalence of stunting, height for age (% of children under 5)	57.4					50						44.4			40.4		38.3			36.8
Ethiopia vulnerability score			6	6	6	6	6	5.5	5.5	5.5	5.5	5.5	5.5	5.5	5	5	5	5	5	5	5	5
India	IND	GNI per capita, Atlas method (current US$)	440	450	460	510	600	700	780	910	990	1110	1210	1360	1470	1500	1550	1590	1660	1800	1980	2080
India	IND	Literacy rate, adult total (% of people ages 15 and above)		61.0146					62.7545					69.3026							74.373
India	IND	Mortality rate, under-5 (per 1,000 live births)	91.6	88	84.5	81.1	77.7	74.4	71.1	67.8	64.5	61.3	58.1	55	52	49.1	46.2	43.6	41	38.7	36.4	34.3
India	IND	Prevalence of stunting, height for age (% of children under 5)							47.8								38.7	37.9		34.7
India vulnerability score			5.5	5	5	5	5	4.5	4.5	4.5	4.5	4	4	4	4	4	4	4	4	4	3	3
Indonesia	IDN	GNI per capita, Atlas method (current US$)	570	710	780	890	1070	1210	1360	1580	1920	2130	2510	2990	3550	3710	3600	3420	3400	3530	3850	4070
Indonesia	IDN	Literacy rate, adult total (% of people ages 15 and above)					90.3848		91.9823		92.1923	92.5817		92.8119			95.1162	95.2179	95.377		95.6586
Indonesia	IDN	Mortality rate, under-5 (per 1,000 live births)	52.2	49.9	47.6	45.5	49.6	41.7	39.9	38.3	36.7	35.3	33.9	32.5	31.2	30	28.8	27.7	26.6	25.6	24.6	23.8
Indonesia	IDN	Prevalence of stunting, height for age (% of children under 5)	42.3	41.6			28.6			40.1			39.2			36.4					30.8
Indonesia vulnerability score			4	4	4	4	4	3.5	3.5	3.5	3.5	3	3	3	3	3	3	3	3	3	3	3
Iran, Islamic Rep.	IRN	GNI per capita, Atlas method (current US$)	1770	1800	1890	2210	2510	2940	3450	4220	4890	5450	6110	6860	7490	7340	6740	5480	5470	5490	4860	4000
Iran, Islamic Rep.	IRN	Literacy rate, adult total (% of people ages 15 and above)			77			82.4412	82.3313		82.9623				83.626	84.6268	84.7052		85.5443
Iran, Islamic Rep.	IRN	Mortality rate, under-5 (per 1,000 live births)	36.1	34.1	32	30	28.1	26.3	24.7	23.1	21.7	20.4	19.3	18.4	17.5	16.8	16.1	15.5	15	14.5	14	13.5
Iran, Islamic Rep.	IRN	Prevalence of stunting, height for age (% of children under 5)					7.1						6.8							4.8
Iran vulnerability score			3	3	3	2.5	2	2	2	2	2	2	2	2	2	2	2	2	2	2	2	2
Iraq	IRQ	GNI per capita, Atlas method (current US$)	1520	1650	1340	800	1300	1340	1730	2330	3440	3980	4350	4710	5940	6590	6320	5460	5050	4400	4780	5470
Iraq	IRQ	Literacy rate, adult total (% of people ages 15 and above)	74.0522												77.2	72.7	82.2		83.3	85.6
Iraq	IRQ	Mortality rate, under-5 (per 1,000 live births)	44.4	43.5	42.7	41.8	40.9	40	39	38.1	37	36	34.9	33.8	32.8	31.7	30.8	29.8	28.8	27.9	27	26.2
Iraq	IRQ	Prevalence of stunting, height for age (% of children under 5)	28.1			33.7	20		27.5					22.1							12.6
Iraq vulnerability score			3	3	3	4	3	3	3	2.5	2.5	2.5	2.5	2.5	2.5	2.5	2.5	2.5	2.5	2.5	2	2
Kenya	KEN	GNI per capita, Atlas method (current US$)	430	410	390	420	460	520	590	710	830	830	930	1010	1060	1130	1260	1330	1500	1550	1730	1890
Kenya	KEN	Literacy rate, adult total (% of people ages 15 and above)	82.2291							72.157							78.733				81.535
Kenya	KEN	Mortality rate, under-5 (per 1,000 live births)	98.8	94.5	89.9	85.3	80.8	76	71.6	67.6	62.7	58.7	56.1	53.9	52.2	50.1	48.1	45.9	43.8	42.4	40.8	39.4
Kenya	KEN	Prevalence of stunting, height for age (% of children under 5)	40.8			35.8		40.3			35.5			26.3			26.2		29.7
Kenya vulnerability score			4.5	4.5	4.5	4.5	4.5	4.5	4	4	4	4	4	3.5	3.5	3	3	3	3	3	3	2.5
Kyrgyz Republic	KGZ	GNI per capita, Atlas method (current US$)	280	280	290	340	400	450	500	610	760	860	850	880	1040	1190	1250	1180	1110	1110	1220	1240
Kyrgyz Republic	KGZ	Literacy rate, adult total (% of people ages 15 and above)										99.2434									99.586	99.6
Kyrgyz Republic	KGZ	Mortality rate, under-5 (per 1,000 live births)	49.9	47.3	45	42.9	41	39.3	37.6	35.8	33.8	31.7	29.6	27.7	26.1	24.7	23.4	22.3	21.1	20	19	18.3
Kyrgyz Republic	KGZ	Prevalence of stunting, height for age (% of children under 5)							18.1			22.6			17.9		12.9				11.8
Kyrgyz Republic vulnerability score			3.5	3.5	3.5	3.5	3.5	3.5	3.5	3.5	3.5	3.5	3.5	3.5	3.5	3	2.5	2.5	2.5	2.5	2.5	2.5
Lebanon	LBN	GNI per capita, Atlas method (current US$)	4090	4060	3950	3690	4720	4940	4900	5360	5910	6680	7410	7800	8080	7970	7520	7440	7750	8330	8750	8650
Lebanon	LBN	Mortality rate, under-5 (per 1,000 live births)	20.1	19	17.9	16.8	15.8	14.8	13.9	13.1	12.4	11.8	11.2	10.8	10.3	10	9.7	9.4	9.2	9	8.8	8.7
Lebanon	LBN	Prevalence of stunting, height for age (% of children under 5)					16.5
Lebanon*	LBN	Literacy rate, adult total (% of people ages 15 and above)								89.6124		91.1842									95.0694	95.3
Lebanon vulnerability score			2.5	2.5	2.5	2.5	2.5	2.5	2.5	2.5	2.5	2.5	2.5	2.5	2.5	2.5	2.5	2.5	2.5	2.5	2.5	2.5
Libya	LBY	GNI per capita, Atlas method (current US$)	assumed low		5290	5240	5190	6780	8550	10510	12040	11150	11560	6230	14020	12590	9620	8830	8100	10310	11630	10680
Libya	LBY	Literacy rate, adult total (% of people ages 15 and above)					86.1
Libya	LBY	Mortality rate, under-5 (per 1,000 live births)	28.1	27.3	26.5	25.5	24.4	23.1	21.7	20.2	18.8	17.6	16.6	19.5	15	14.4	13.8	13.3	12.8	12.3	11.9	11.5
Libya	LBY	Prevalence of stunting, height for age (% of children under 5)								21							38.1
Libya vulnerability score			2.5	2.5	2.5	2.5	2.5	2.5	2.5	2.5	2.5	2.5	2.5	2.5	2.5	2.5	2.5	2.5	2.5	2.5	2.5	2.5
Mali	MLI	GNI per capita, Atlas method (current US$)	280	290	280	340	390	450	480	520	590	640	670	710	710	750	780	770	750	730	800	820
Mali	MLI	Literacy rate, adult total (% of people ages 15 and above)				24			26.1765				31.0998	30.6187				33.0689			35.4738
Mali	MLI	Mortality rate, under-5 (per 1,000 live births)	187.7	181.5	175.3	169.2	163.3	157.8	152.5	147.6	142.9	138.4	134.1	130	126.1	122.5	119	115.6	112.4	109.3	106.2	103.1
Mali	MLI	Prevalence of stunting, height for age (% of children under 5)		42.5					37.6				27.8	27.9			28.1	30.4	26.4	24.6	26.9	26.4
Mali vulnerability score			6	6	6	6	6	6	6	6	6	6	5.5	5.5	5.5	5.5	5.5	6	5.5	5	5	5
Mozambique	MOZ	GNI per capita, Atlas method (current US$)	320	320	290	320	370	400	430	460	510	550	530	550	610	680	690	650	540	470	460	490
Mozambique	MOZ	Literacy rate, adult total (% of people ages 15 and above)				48.1588						50.5838						56.039		60.6554
Mozambique	MOZ	Mortality rate, under-5 (per 1,000 live births)	170.7	161.3	153	145.4	138.6	132.3	126.5	119.3	113.2	107.5	104.8	100.6	96.4	92.1	88.3	84	80.8	78.4	76.3	73.5
Mozambique	MOZ	Prevalence of stunting, height for age (% of children under 5)		50.7		46.9					43.5			42.9				42.3
Mozambique vulnerability score			6	6	6	6	6	6	6	6	6	5.5	5.5	5.5	5.5	5.5	5.5	5.5	5.5	5	5	4.5
Myanmar	MMR	GNI per capita, Atlas method (current US$)	130	140	140	150	180	200	230	280	350	470	630	820	1010	1190	1240	1200	1230	1210	1250	1300
Myanmar	MMR	Literacy rate, adult total (% of people ages 15 and above)	89.9418																75.5512			89.0699
Myanmar	MMR	Mortality rate, under-5 (per 1,000 live births)	89.3	86.9	84.5	82	79.5	76.9	74.3	71.6	98.7	66.1	63.4	60.8	58.2	55.9	53.8	51.8	49.9	48.1	46.4	44.8
Myanmar	MMR	Prevalence of stunting, height for age (% of children under 5)	40.8			42.7						35.1							29.4		26.7
Myanmar vulnerability score			4.5	4.5	4.5	4.5	4.5	4.5	4	4	4.5	4	4	4	4	3.5	3.5	3.5	3	3	3	3
Nepal	NPL	GNI per capita, Atlas method (current US$)	230	220	230	250	280	300	330	370	430	480	540	630	760	840	860	870	860	970	1110	1220
Nepal	NPL	Literacy rate, adult total (% of people ages 15 and above)		48.609										59.6273							67.9084
Nepal	NPL	Mortality rate, under-5 (per 1,000 live births)	79.1	74.6	70.3	66.4	62.7	59.4	56.3	53.4	50.7	48.2	45.9	43.6	41.5	39.4	37.4	35.5	33.7	32.1	30.6	29.3
Nepal	NPL	Prevalence of stunting, height for age (% of children under 5)		56.1					49.1					40.1			37.1		36.1			31.5
Nepal vulnerability score			5.5	5	5	5	5	5	5	5	5	5	5	4.5	4.5	4.5	4.5	4.5	4.5	4.5	4.5	4
Niger	NER	GNI per capita, Atlas method (current US$)	220	220	220	240	280	330	350	380	440	470	510	520	540	570	580	550	520	510	570	590
Niger	NER	Literacy rate, adult total (% of people ages 15 and above)		14.376				28.6724							30.5604						35.05
Niger	NER	Mortality rate, under-5 (per 1,000 live births)	228.5	218.3	206.9	195	183.1	171.8	161.6	152.8	145.1	138.6	133.3	129.1	126	123.4	121.6	120.2	119.1	118.4	117.7	117
Niger	NER	Prevalence of stunting, height for age (% of children under 5)	53.5						54.8	49.2	43.8	45.5	47.4	50.9	43.5	42.5	42.2	46.4	41.3		48.5	47.1
Niger vulnerability score			6	6	6	6	6	6	6	6	6	6	6	6	6	6	6	6	6	6	6	6
Nigeria	NGA	GNI per capita, Atlas method (current US$)	460	530	630	700	860	1020	1330	1600	1950	2030	2130	2180	2450	2700	2970	2850	2440	2070	1980	2080
Nigeria	NGA	Literacy rate, adult total (% of people ages 15 and above)				54.7732			70.1983		51.0777										62.016
Nigeria	NGA	Mortality rate, under-5 (per 1,000 live births)	182.4	177	171.4	165.8	160.4	155.1	150.2	145.8	141.9	138.5	135.7	133.4	131.4	129.6	128	126.4	124.7	122.4	119.6	116.8
Nigeria	NGA	Prevalence of stunting, height for age (% of children under 5)				42.5								35.8			33.6	33	43.6		36.8
Nigeria vulnerability score			6	6	6	6	6	6	4.5	4.5	5.5	5	5	5	5	5	5	5	5	5	4.5	4.5
Pakistan	PAK	GNI per capita, Atlas method (current US$)	450	470	490	520	600	680	740	790	850	880	890	950	1040	1120	1160	1190	1300	1440	1610	1570
Pakistan	PAK	Literacy rate, adult total (% of people ages 15 and above)						49.8736	54.1512	52.1368	55.5264	54.8926	55.3752	54.738	56.7643	55.595	56.9771			59.132	57.0106	57.9989
Pakistan	PAK	Mortality rate, under-5 (per 1,000 live births)	108.1	105.3	102.8	100.5	98.5	96.5	94.6	92.9	91	89.2	87.2	85.1	83	80.7	78.4	76.2	73.9	71.8	69.6	67.5
Pakistan	PAK	Prevalence of stunting, height for age (% of children under 5)		41.4										43.6		45					37.6
Pakistan vulnerability score			5.5	5.5	5.5	5.5	5.5	5.5	5.5	5.5	5.5	5.5	5.5	5.5	5	5	4.5	4.5	4	4	4	4
Philippines	PHL	GNI per capita, Atlas method (current US$)	1180	1170	1130	1170	1290	1380	1490	1710	2000	2160	2360	2500	2840	3140	3300	3350	3410	3480	3640	3770
Philippines	PHL	Literacy rate, adult total (% of people ages 15 and above)	92.6001			92.5907					95.4201					96.398		98.1825				96.2782
Philippines	PHL	Mortality rate, under-5 (per 1,000 live births)	37.7	37	36.3	35.6	34.9	34.2	33.6	33.1	32.6	32.2	31.8	31.4	31	30.6	30.2	29.8	29.3	28.7	28	27.3
Philippines	PHL	Prevalence of stunting, height for age (% of children under 5)				33.8					32			33.4		30		33.1
Philippines vulnerability score			3.5	3.5	3.5	3.5	3.5	3.5	3.5	3.5	3	3	3	3	3	3	3	3	3	3	3	3
Russian Federation	RUS	GNI per capita, Atlas method (current US$)	1710	1780	2100	2590	3410	4450	5810	7560	9580	9230	9980	11060	13490	15190	14630	11780	9730	9210	10250	11280
Russian Federation	RUS	Literacy rate, adult total (% of people ages 15 and above)			99.441								99.6843								99.7301
Russian Federation	RUS	Mortality rate, under-5 (per 1,000 live births)	19.4	18.4	17.3	16.1	15	13.9	12.8	12	11.3	10.7	10.4	10.2	9.9	9.5	8.9	8.2	7.5	6.9	6.3	5.8
Russian Federation - assumed	RUS	Prevalence of stunting, height for age (% of children under 5)
Russia vulnerability score			2.5	2.5	2	2	2	2	2	2	2	2	2	2	2	2	2	2	2	2	2	2
Rwanda	RWA	GNI per capita, Atlas method (current US$)	270	270	260	250	270	310	350	400	480	540	590	640	690	710	720	730	730	720	770	810
Rwanda	RWA	Literacy rate, adult total (% of people ages 15 and above)	64.8886										65.8523		68.331		70.8041				73.2156
Rwanda	RWA	Mortality rate, under-5 (per 1,000 live births)	185.4	167.6	149.6	133.2	118.3	105.2	93.9	84.5	76.3	69.6	63.8	58.6	55.2	52.2	49.8	47.7	46.1	44.6	43.4	42.1
Rwanda	RWA	Prevalence of stunting, height for age (% of children under 5)	47.9					51.4				46.6	44.3		43.8			38.3			34.8
Rwanda vulnerability score			5.5	5.5	5.5	5.5	5.5	5	5	5	5	4.5	4.5	4.5	4.5	4.5	4	4	4	4	4	4
Somalia	SOM	GNI per capita, Atlas method (current US$)	Assumed high vulnerability*															400	400	380	390	410
Somalia	SOM	Mortality rate, under-5 (per 1,000 live births)	172.9	172.9	172.9	172.9	172.9	172.8	172.3	170.2	166.6	162.2	157.5	152.7	148.1	143.4	138.9	134.5	130.3	126.1	122.5	118.6
Somalia	SOM	Prevalence of stunting, height for age (% of children under 5)							42			25.3
Somalia**	SOM	Literacy rate, adult total (% of people ages 15 and above)
Somalia vulnerability score			5.5	5.5	5.5	5.5	5.5	5.5	6	6	6	5.5	5.5	5.5	5.5	5.5	5.5	5.5	5.5	5.5	5.5	5.5
South Sudan	SSD	GNI per capita, Atlas method (current US$)												770	800	1090	1170	1040	assumed high vulnerability*
South Sudan	SSD	Mortality rate, under-5 (per 1,000 live births)												104.5	101	99.2	98.7	98.7	98.7	98.7	98.7	98.7
South Sudan	SSD	Prevalence of stunting, height for age (% of children under 5)
South Sudan**	SSD	Literacy rate, adult total (% of people ages 15 and above)																			34.5228
South Sudan vulnerability score														5.5	5.5	5.5	5.5	5.5	5.5	5.5	5.5	5.5
Sri Lanka	LKA	GNI per capita, Atlas method (current US$)	870	830	840	940	1060	1200	1350	1530	1760	1970	2380	2850	3370	3530	3730	3860	3980	4210	4360	4220
Sri Lanka	LKA	Literacy rate, adult total (% of people ages 15 and above)		90.6827					90.8088		90.558		91.1814						92.3869	91.8958	91.7098	92.253
Sri Lanka	LKA	Mortality rate, under-5 (per 1,000 live births)	16.5	16	15.6	15.1	28.9	14.1	13.4	12.6	12	20.9	11.2	10.8	10.4	9.9	9.3	8.8	8.3	7.9	7.6	7.3
Sri Lanka	LKA	Prevalence of stunting, height for age (% of children under 5)	18.3							18.1		19.2			14.6				17.3
Sri Lanka vulnerability score			3.5	3.5	3.5	3.5	3.5	3	3	3	3	2.5	2.5	2.5	2	2	2	2	2.5	2.5	2.5	2.5
Sudan	SDN	GNI per capita, Atlas method (current US$)	350	390	440	540	640	790	960	1200	1410	1430	1430	1640	1700	1720	1880	1950	2190	2430	1390	940
Sudan	SDN	Literacy rate, adult total (% of people ages 15 and above)	61.3459								53.5174										60.6972
Sudan	SDN	Mortality rate, under-5 (per 1,000 live births)	104.4	101	97.7	94.4	91.2	88.2	85.5	82.8	80.3	78	75.9	73.8	71.9	69.9	68	66	64.1	62.1	60.3	58.4
Sudan	SDN	Prevalence of stunting, height for age (% of children under 5)							38.3				34.1				38.2
Sudan vulnerability score			5	5	5	5	5	5	5	4.5	5	5	5	4.5	4.5	4.5	4.5	4.5	4	4	4	4.5
Syrian Arab Republic	SYR	GNI per capita, Atlas method (current US$)	4100	4390	4660	5090	5750	6330	7000	7670	8630	9660	10330	5440	2650	1280	1080	910	760	730	820	980
Syrian Arab Republic	SYR	Literacy rate, adult total (% of people ages 15 and above)			82.8883		80.8445										86.3
Syrian Arab Republic	SYR	Mortality rate, under-5 (per 1,000 live births)	23	22.1	21.3	20.7	20.1	19.7	19.3	19.1	18.9	18.9	18.9	20.2	37.1	45.4	47.3	41.8	39.8	23.9	23.8	22.6
Syrian Arab Republic	SYR	Prevalence of stunting, height for age (% of children under 5)	24.3	31.7					28.7				27.9
Syria vulnerability score			2.5	3	3	3	3	3	2.5	2.5	2.5	2.5	2.5	2.5	2.5	3	3.5	3.5	3.5	3.5	3.5	3.5
Tajikistan	TJK	GNI per capita, Atlas method (current US$)	170	160	170	210	260	370	460	570	740	790	910	1010	1140	1310	1340	1250	1110	1020	1020	1070
Tajikistan	TJK	Literacy rate, adult total (% of people ages 15 and above)	99.4507										99.7				99.8
Tajikistan	TJK	Mortality rate, under-5 (per 1,000 live births)	83.7	77.3	71.3	65.6	60.4	55.9	52.1	49	46.5	44.5	42.9	41.6	40.4	39.4	38.4	37.4	36.5	35.5	34.5	33.5
Tajikistan	TJK	Prevalence of stunting, height for age (% of children under 5)	42.1	43.2	37.1	42.4		33.1		39.3		28.8			26.9				19.6	17.5
Tajikistan vulnerability score			4.5	4.5	4	4	4	4	4	4	4	3.5	3.5	3.5	3	3	3	3	3.5	3.5	3.5	3.5
Thailand	THA	GNI per capita, Atlas method (current US$)	1980	1960	1980	2170	2520	2780	3080	3490	3920	4080	4510	4860	5420	5610	5640	5580	5570	5820	6450	7080
Thailand	THA	Literacy rate, adult total (% of people ages 15 and above)	92.6465					93.5065					96.4309			93.7021		92.8683			93.7678
Thailand	THA	Mortality rate, under-5 (per 1,000 live births)	21.9	20.9	19.9	18.9	18	17.2	16.4	15.6	14.9	14.2	13.6	13	12.4	11.8	11.3	10.8	10.3	9.9	9.4	9
Thailand	THA	Prevalence of stunting, height for age (% of children under 5)							15.7						16.4				10.5			13.4
Thailand vulnerability score			2.5	3	2.5	2.5	2.5	2.5	2	2	2	2	2	2	2.5	2.5	2.5	2.5	2	2	2	2
Turkiye	TUR	GNI per capita, Atlas method (current US$)	4260	3530	3540	3900	5210	6750	7790	8840	9730	9520	10370	11200	11860	12500	12480	11860	11090	10850	10470	9690
Turkiye	TUR	Literacy rate, adult total (% of people ages 15 and above)					87.3655	88.2291	88.1194	88.6559		90.8167	92.6606	94.1061	94.9197	95.2567	95.4396	95.6014	96.1673	96.1505		96.7422
Turkiye	TUR	Mortality rate, under-5 (per 1,000 live births)	37.9	35.2	32.7	30.3	28.1	26.1	24.2	22.5	20.9	19.5	18.1	16.9	15.8	14.7	13.8	13	12.2	11.4	10.7	10.1
Turkiye	TUR	Prevalence of stunting, height for age (% of children under 5)					15.2				12.5					10					6
Turkiye vulnerability score			2	2	2	2	2	2	2	2	2	2	2	2	2	2	2	2	2	2	2	2
Ukraine	UKR	GNI per capita, Atlas method (current US$)	680	720	790	980	1270	1540	1950	2590	3210	2840	3030	3150	3650	3950	3560	2800	2360	2360	2750	3310
Ukraine	UKR	Literacy rate, adult total (% of people ages 15 and above)		99.4304											99.9743
Ukraine	UKR	Mortality rate, under-5 (per 1,000 live births)	18.2	17.5	16.6	15.9	15.1	14.5	13.9	13.4	12.9	12.3	11.7	11.2	10.6	10.2	9.8	9.4	9.2	8.9	8.7	8.5
Ukraine	UKR	Prevalence of stunting, height for age (% of children under 5)	22.9
Ukraine vulnerability score			3.5	3.5	3.5	3.5	3	3	3	2.5	2.5	2.5	2.5	2.5	2.5	2.5	2.5	2.5	2.5	2.5	2.5	2.5
Yemen, Rep.	YEM	GNI per capita, Atlas method (current US$)	400	450	490	510	580	660	760	840	950	1030	1130	1010	1180	1340	1360	1110	1070	1000	840	assumed high red*
Yemen, Rep.	YEM	Literacy rate, adult total (% of people ages 15 and above)					54.1
Yemen, Rep.	YEM	Mortality rate, under-5 (per 1,000 live births)	95.1	90.5	85.9	81.4	77.2	73.1	69.3	65.7	62.6	60.2	58.9	58.7	58.9	58.5	58.8	60.8	60.5	60.3	61.7	61.6
Yemen, Rep.	YEM	Prevalence of stunting, height for age (% of children under 5)				57.3		57						46.6		46.4
Yemen vulnerability score			5.5	5.5	5.5	5.5	5.5	5	5	5	5	5	4.5	5	4.5	4.5	4.5	5	5	5	5	5
* Afghanistan missing values on GNI per capita, Atlas method (current US$). Here we have sought data on GNI per capita from other sources: primarily Macrotrends.net,
** For adult literacy and for prevalence of stunting, measured with irregular frequency, we have used the most recent score and changed at the point of the next estimation.
